# Supplementary material for: A Yes-Associated Protein (YAP) and Insulin-Like Growth Factor 1 Receptor (IGF-1R) Signaling Loop Is Involved in Sorafenib Resistance in Hepatocellular Carcinoma
Source: Cancers (Basel). 2021 Jul 29;13(15):3812. doi: 10.3390/cancers13153812 (PMC8345119; doi:10.3390/cancers13153812)
Supplement: Supplementary file 1 [file cancers-13-03812-s001.zip]

Archive with 1 entries (1 files):
- cancers-1262667-supplementary.pdf
